# Supplementary material for: Genomic study of TEX15 variants: prevalence and allelic heterogeneity in men with spermatogenic failure
Source: Front Genet. 2023 May 10;14:1134849. doi: 10.3389/fgene.2023.1134849 (PMC10206016; doi:10.3389/fgene.2023.1134849)
Supplement: Supplementary file 1 [file Table2.XLSX]

## Sheet: Sheet1
Case #	Dx	NT Genomic Change	NT Coding Change	AA change	MAF	Computational Predictions (S, P, F, T, O C, V)	WES/WGS	ACMG
8	SPGF (NOA)	30844049A>C	c.6130T>G	p.Cys2044Gly	NF	D,PD,D,23.5,NI	WES	LP
9	SPGF (NOA)	30837446A>C	c.8850T>G	p.Ile2950Met	0.002314	D,PD,B,16.96,NI	WES	VUS
10	SPGF (NOA)	30846604G>A	c.3575C>T	p.Ala1192Val	0.004178	D,B,B,12.25,NI	WES	VUS
11**	SPGF (NOA)	30847726G>A	c.2455G>A	p.Val819Met	NF	T,B,B,B,0.105,10,83	WES	LB
		30846329T>C	c.3850A>G	p.Thr1284Ala	0.0007367	T,B,PD,B,0.105,5,17	WES	VUS
12	SPGF (NOA)	30845222C>T	c.4957G>A	p.Val1653Ile	0.002448	T,B,B,0.0009,11	WES	LB?
13	SPGF (OS)	30845223G>C	c.4956C>G	p.Asp1652Glu	0.003462	D,D,B,B,0.157,10,10	WES	LB
14	SPGF (SOS)	30843318_30843319del	c.6860_6861del	p.Arg2287Asnfs*22	0.000835	N/A,N/A,N/A,0.8,98	WES	Pathogenic
15	SPGF (NOA)	30847495T>A	c.2684A>T	p.His895Leu	0.000611	T,B,B,1.093,49	WES	LB?
16	SPGF (NOA)	30844040C>T	c.6139G>A	p.Glu2047Lys	2e-05	T,B,B,17.49,95	WES	LB?
17	SPGF (SOS)	30847495T>A	c.2684A>T	p.His895Leu	0.000611	T,B,B,1.093,49	WES	LB?
18**	SPGF (OS)	30843318_30843319del	c.6860_6861del	p.Arg2287Asnfs*22	0.000835	N/A,N/A,N/A,0.8,98	WES	Pathogenic
		30843290_30843293del	c.6886_6889del	p.Ser2296Lysfs*11	0.000335	N/A,N/A,N/A,0.8,98	WES	LP
19	SPGF (SOS)	30845223G>C	c.4956C>G	p.Asp1652Glu	0.003462	D,D,B,B,0.157,10,10	WES	LB
20	SPGF (OS)	30844852C>T	c.5327G>A	p.Cys1776Tyr	7.242e-05	T,B,PD,B,0.163,13,91	WES	LB
21	SPGF (NOA)	30846214A>G	c.3965T>C	p.Leu1322Ser	0.000125	D,D,PD,B,0.479,17,21	WES	VUS
