# Supplementary material for: Genomic study of TEX15 variants: prevalence and allelic heterogeneity in men with spermatogenic failure
Source: Front Genet. 2023 May 10;14:1134849. doi: 10.3389/fgene.2023.1134849 (PMC10206016; doi:10.3389/fgene.2023.1134849)
Supplement: Supplementary file 6 [file Table1.XLSX]

## Sheet: Sheet1
Case #	Gene	Dx	NT Genomic Change	NT Coding Change	AA change	MAF	Computational Predictions (S, P, F, T, O C, V)	ACMG
2	MEI1	SPGF (NOA)	42125670_42125674del	c.871_873del	p.Leu291del	1.834e-05	N/A, N/A, N/A, B, 0.5, N/A, 95	LB
			42191844G>T	c.3772G>T	p.Asp1258Tyr	0.00075	D, D, D, D, 0.837, 24, 27	LP
